# Supplementary material for: Acute myocardial injury secondary to severe acute liver failure: A retrospective analysis supported by animal data
Source: PLoS One. 2021 Aug 30;16(8):e0256790. doi: 10.1371/journal.pone.0256790 (PMC8405020; doi:10.1371/journal.pone.0256790)
Supplement: S3 Table — Table containing animal data. (XLSX) [file pone.0256790.s006.xlsx]

## Sheet: Tabelle1
#	Group	myocardial lesion	CKMB	cTnI	TNFa	IL6
1	SH survived	0	290	0.219	<low cut-off	39.134
2	SH survived	0	119	0.142	<low cut-off	19.34
3	SH survived	0	178	0.768	<low cut-off	319.01
4	SH survived	0	195	1.589	<low cut-off	148.758
5	SH survived	0	510	0.202	<low cut-off	63.784
6	SH survived	0	121	/	2.546	730.593
7	SH survived	0	385	/	1.102	140.642
8	SH survived	0	231	/	1.53	294.832
9	SH survived	0	859	/	2.546	211.511
10	BDL survived	0	511	0.881	8.62	75.662
11	BDL survived	0	186	/	8.99	154.178
12	BDL survived	0	334	/	3.426	262.178
13	BDL survived	0	171	/	5.96	209.793
14	BDL survived	0	153	/	0.82	273.126
15	BDL survived	0	80	/	4.612	212.981
16	BDL dead	0	/	2.197	13.794	/
17	BDL dead	1	no sample	no sample	no sample	no sample
18	BDL dead	1	no sample	no sample	no sample	no sample
19	BDL dead	1	no sample	no sample	no sample	no sample
20	BDL dead	1	527	4.994	/	/
21	BDL dead	1	1066	5.193	58.656	2031.6
22	BDL dead	0	976	<low cut-off	<low cut-off	884.36
23	BDL dead	0	661	<low cut-off	/	/
